# Supplementary material for: Voluntary Medical Male Circumcision to Prevent HIV: Modelling Age Prioritization in Namibia
Source: AIDS Behav. 2019 Jun 18;23(Suppl 2):195–205. doi: 10.1007/s10461-019-02556-y (PMC6773676; doi:10.1007/s10461-019-02556-y)
Supplement: Supplementary file 1 — Supplementary material 1 Inputs to the DMPPT. This table provides the inputs used in the DMPPT for the age prioritization analysis in Namibia. (XLSX 89 kb) [file 10461_2019_2556_MOESM1_ESM.xlsx]

## Sheet: DMPPT 2.1 Model Inputs Part 1
	Input	Data	Reference
	Percent circumcised in base year, by 5-year age group	EIMC: 0.0%	Namibia Demographic and Health Survey 2006–07 (age >15 years)
		5-9: 0.0%
		10-14: 13.9%	Authors’ assumptions (EIMC, 5-9, 10-14)
		15-24:19.0%
		25-29: 21.7%
		30-39: 23.2%
		40-49: 22.2%
	Number of male circumcisions Performed, 2015	2015: 16,507	National program statistics
	VMMC effectiveness	0.6	Auvert B, Taljaard D, Lagarde E, Sobngwi-Tambekou J, Sitta R, et al. (2005) Randomized, controlled intervention trial of male circumcision for reduction of HIV infection risk: The ANRS 1265 trial. PLoS Med 2(11): e298.
			Gray RH, Kigozi G, Serwadda D, Makumbi F, Watya S, Nalugoda N et al. Male circumcision for HIV prevention n men in Rakai, Uganda: a randomized trial. Lancet 2007; 369: 767-66.
			Bailey RC, Moses S, Parker CB, Agot K, Maclean I, Krieger JN, et al. Male circumcision for HIV prevention in young men in Kisumu, Kenya: a randomized controlled trial. Lancet 2007; 369: 643-56.
	Ratio of infections averted among females to males	0.626698	Spectrum, Goals Model
	HIV incidence	See Part 2	Authors’ Calculations
			Spectrum, AIDS Impact Module and Goals module
	Discount rate	0.03	Authors’ assumption.

## Sheet: DMPPT 2.1 Model Inputs Part 2
	Population by age and sex					HIV age distribution					New infections by age					Deaths by age					Total Births - (Total) (Males)
		Namibia 90-90-90					Namibia 90-90-90					Namibia 90-90-90					Namibia 90-90-90					Namibia 90-90-90
		Total	Male	Female			Total	Male	Female			Total	Male	Female			Total	Male	Female		2009	28292
	2009					2009					2009					2009					2010	28391
	0-4	263486	132523	130963		0-4	7938	4028	3910		0-4	1860	942	918		0-4	3146	1849	1297		2011	28532
	5-9	260355	130519	129837		5-9	6209	3142	3067		5-9	0	0	0		5-9	374	209	165		2012	28695
	10-14	257889	129173	128716		10-14	3588	1806	1783		10-14	0	0	0		10-14	307	176	132		2013	28929
	15-19	245232	122211	123021		15-19	9953	3335	6618		15-19	2782	890	1893		15-19	374	208	166		2014	29186
	20-24	206813	101762	105051		20-24	24713	8714	15999		20-24	2283	1061	1222		20-24	678	323	354		2015	29451
	25-29	166372	80913	85459		25-29	34584	13816	20768		25-29	1589	914	675		25-29	1033	460	574		2016	29702
	30-34	142302	69126	73175		30-34	37780	16967	20813		30-34	800	489	311		30-34	1121	551	570		2017	29953
	35-39	120979	57182	63797		35-39	28669	14620	14048		35-39	444	283	161		35-39	1020	551	469		2018	30205
	40-44	106270	48618	57652		40-44	18460	10286	8174		40-44	258	141	117		40-44	820	468	352		2019	30462
	45-49	88835	39525	49310		45-49	9322	5405	3917		45-49	119	67	52		45-49	718	409	308		2020	30690
	50-54	70435	30496	39939		50-54	4013	2327	1686		50-54	59	36	23		50-54	639	353	286		2021	30874
	55-59	54606	23290	31316		55-59	1573	890	684		55-59	23	12	12		55-59	676	370	306		2022	31002
	60-64	41551	18138	23413		60-64	581	336	246		60-64	1	1	1		60-64	779	429	350		2023	31072
	65-69	31173	13430	17743		65-69	191	108	83		65-69	0	0	0		65-69	926	489	438		2024	31098
	70-74	21635	9123	12512		70-74	41	22	19		70-74	0	0	0		70-74	1059	527	531		2025	31072
	75-79	14227	5789	8438		75-79	5	2	2		75-79	0	0	0		75-79	1154	537	618		2026	30994
	80+	10837	4050	6787		80+	1	1	1		80+	0	0	0		80+	1919	772	1147		2027	30865
	Total	2102996	1015867	1087129		Total	187622	85805	101817		Total	10219	4836	5384		Total	16742	8681	8062		2028	30692
	2010					2010					2010					2010					2029	30497
	0-4	264660	133140	131520		0-4	7446	3779	3667		0-4	1470	744	726		0-4	2883	1715	1168		2030	30294
	5-9	260011	130386	129625		5-9	6986	3544	3442		5-9	0	0	0		5-9	358	198	160		2031	30093
	10-14	258768	129604	129164		10-14	3810	1918	1892		10-14	0	0	0		10-14	312	178	134		2032	29890
	15-19	248585	124046	124539		15-19	9688	3317	6371		15-19	2651	846	1805		15-19	375	210	164		2033	29688
	20-24	215743	106444	109300		20-24	24149	8564	15585		20-24	2249	1043	1206		20-24	674	325	349		2034	29495
	25-29	171121	83284	87837		25-29	33270	13275	19995		25-29	1555	891	664		25-29	994	445	549		2035	29318
	30-34	145250	70606	74644		30-34	38315	16851	21464		30-34	768	471	297		30-34	1103	537	566		2036	29164
	35-39	125336	59612	65724		35-39	30678	15337	15341		35-39	427	275	152		35-39	1043	559	483		2037	29034
	40-44	106591	48868	57723		40-44	19833	10874	8959		40-44	238	130	108		40-44	820	466	353		2038	28930
	45-49	91701	40921	50780		45-49	10621	6107	4514		45-49	113	64	49		45-49	741	424	317		2039	28851
	50-54	73287	31822	41465		50-54	4695	2727	1968		50-54	57	35	22		50-54	660	367	293		2040	28792
	55-59	56822	24103	32719		55-59	1860	1046	814		55-59	22	11	11		55-59	695	380	315		2041	28749
	60-64	43033	18650	24383		60-64	683	391	292		60-64	1	1	1		60-64	795	437	358		2042	28722
	65-69	32273	13856	18417		65-69	231	131	100		65-69	0	0	0		65-69	948	500	448		2043	28707
	70-74	22252	9351	12901		70-74	55	29	26		70-74	0	0	0		70-74	1077	536	541		2044	28698
	75-79	14438	5861	8577		75-79	7	4	3		75-79	0	0	0		75-79	1161	539	621		2045	28690
	80+	11175	4175	7000		80+	1	1	1		80+	0	0	0		80+	1972	793	1179		2046	28678
	Total	2141046	1034728	1106318		Total	192329	87894	104436		Total	9551	4510	5042		Total	16609	8612	7997		2047	28661
	2011					2011					2011					2011					2048	28633
	0-4	266008	133839	132169		0-4	6348	3222	3125		0-4	1024	519	506		0-4	2705	1623	1082		2049	28585
	5-9	259897	130382	129514		5-9	7722	3927	3795		5-9	0	0	0		5-9	340	186	154		2050	28714
	10-14	259312	129862	129450		10-14	4028	2029	1999		10-14	0	0	0		10-14	308	176	133
	15-19	251229	125509	125720		15-19	9068	3184	5884		15-19	2046	652	1394		15-19	390	219	171
	20-24	224122	110888	113234		20-24	22959	8169	14790		20-24	1796	833	963		20-24	724	339	385
	25-29	177137	86347	90790		25-29	31978	12687	19291		25-29	1245	712	533		25-29	958	467	491
	30-34	148557	72180	76377		30-34	38192	16447	21745		30-34	604	371	233		30-34	1074	565	509
	35-39	127850	61103	66747		35-39	32126	15643	16483		35-39	330	214	116		35-39	1030	605	425
	40-44	107829	49601	58227		40-44	21394	11488	9906		40-44	182	100	81		40-44	822	501	320
	45-49	95604	42813	52791		45-49	12204	6930	5274		45-49	89	50	39		45-49	770	466	304
	50-54	76234	33188	43046		50-54	5458	3159	2299		50-54	45	28	17		50-54	681	389	291
	55-59	59133	25029	34103		55-59	2194	1230	964		55-59	18	9	9		55-59	715	395	320
	60-64	44701	19192	25509		60-64	806	455	351		60-64	1	0	1		60-64	815	448	367
	65-69	33371	14288	19084		65-69	278	157	121		65-69	0	0	0		65-69	970	512	458
	70-74	22989	9627	13362		70-74	72	38	34		70-74	0	0	0		70-74	1101	548	553
	75-79	14698	5950	8748		75-79	10	5	5		75-79	0	0	0		75-79	1171	544	627
	80+	11489	4289	7199		80+	2	1	1		80+	0	0	0		80+	2022	813	1208
	Total	2180157	1054087	1126070		Total	194836	88772	106064		Total	7379	3487	3892		Total	16594	8797	7798
	2012					2012					2012					2012
	0-4	267688	134703	132985		0-4	5361	2722	2639		0-4	1034	524	510		0-4	2601	1567	1034
	5-9	260160	130575	129586		5-9	8332	4249	4083		5-9	0	0	0		5-9	329	177	152
	10-14	259452	129925	129527		10-14	4327	2183	2144		10-14	0	0	0		10-14	303	172	130
	15-19	253259	126617	126642		15-19	8426	3036	5390		15-19	1722	547	1175		15-19	379	225	154
	20-24	231499	114788	116711		20-24	21520	7652	13868		20-24	1557	721	836		20-24	635	338	296
	25-29	184548	90112	94436		25-29	30964	12139	18825		25-29	1094	625	470		25-29	814	478	336
	30-34	152350	73887	78463		30-34	37541	15814	21727		30-34	523	321	202		30-34	928	577	351
	35-39	130644	62638	68006		35-39	33521	15807	17714		35-39	280	183	97		35-39	953	638	316
	40-44	109840	50711	59130		40-44	23014	12044	10970		40-44	153	85	68		40-44	798	535	263
	45-49	98655	44284	54372		45-49	13786	7692	6094		45-49	75	42	33		45-49	781	504	277
	50-54	79210	34561	44650		50-54	6312	3622	2690		50-54	38	24	15		50-54	700	414	287
	55-59	61559	26068	35491		55-59	2585	1446	1139		55-59	15	7	8		55-59	736	412	324
	60-64	46541	19768	26773		60-64	954	529	425		60-64	1	0	0		60-64	836	459	378
	65-69	34480	14724	19756		65-69	331	186	145		65-69	0	0	0		65-69	992	525	467
	70-74	23835	9944	13892		70-74	92	49	43		70-74	0	0	0		70-74	1130	562	568
	75-79	14999	6054	8946		75-79	14	7	7		75-79	0	0	0		75-79	1185	550	634
	80+	11787	4396	7391		80+	2	1	1		80+	0	0	0		80+	2067	832	1235
	Total	2220507	1073752	1146756		Total	197082	89179	107903		Total	6492	3079	3413		Total	16166	8966	7200
	2013					2013					2013					2013
	0-4	269859	135814	134045		0-4	4353	2209	2144		0-4	722	366	357		0-4	2418	1471	947
	5-9	260761	130933	129828		5-9	8606	4400	4206		5-9	0	0	0		5-9	316	168	148
	10-14	259217	129815	129402		10-14	4805	2430	2375		10-14	0	0	0		10-14	296	168	128
	15-19	254810	127439	127371		15-19	7944	2929	5015		15-19	1618	513	1106		15-19	374	226	147
	20-24	237537	118001	119535		20-24	20028	7135	12892		20-24	1502	694	808		20-24	595	329	265
	25-29	193070	94491	98580		25-29	30153	11693	18460		25-29	1081	616	464		25-29	764	460	305
	30-34	156544	75797	80748		30-34	36439	15079	21360		30-34	509	312	198		30-34	857	541	317
	35-39	133713	64257	69456		35-39	34799	15892	18906		35-39	266	176	91		35-39	912	609	303
	40-44	112621	52230	60391		40-44	24711	12592	12119		40-44	145	81	64		40-44	785	526	259
	45-49	100819	45342	55476		45-49	15330	8398	6932		45-49	70	40	30		45-49	784	506	278
	50-54	82175	35932	46244		50-54	7269	4127	3142		50-54	37	23	14		50-54	719	426	293
	55-59	64103	27204	36899		55-59	3043	1703	1341		55-59	15	7	8		55-59	759	427	332
	60-64	48517	20390	28127		60-64	1133	618	514		60-64	1	0	0		60-64	860	469	391
	65-69	35631	15166	20466		65-69	393	219	174		65-69	0	0	0		65-69	1014	537	478
	70-74	24758	10289	14469		70-74	116	62	54		70-74	0	0	0		70-74	1163	578	584
	75-79	15356	6176	9180		75-79	20	10	10		75-79	0	0	0		75-79	1203	558	644
	80+	12077	4497	7581		80+	2	1	1		80+	0	0	0		80+	2110	849	1261
	Total	2261569	1093773	1167795		Total	199144	89498	109646		Total	5966	2826	3140		Total	15928	8848	7080
	2014					2014					2014					2014
	0-4	272091	136958	135132		0-4	3372	1711	1662		0-4	632	320	312		0-4	2336	1426	910
	5-9	261622	131411	130211		5-9	8291	4248	4043		5-9	0	0	0		5-9	298	159	139
	10-14	258799	129637	129162		10-14	5487	2788	2699		10-14	0	0	0		10-14	286	162	125
	15-19	256047	128069	127978		15-19	7585	2852	4733		15-19	1512	478	1035		15-19	367	224	143
	20-24	242244	120538	121706		20-24	18554	6647	11907		20-24	1432	660	772		20-24	566	315	250
	25-29	202363	99311	103052		25-29	29350	11302	18048		25-29	1064	607	458		25-29	727	429	297
	30-34	161223	78004	83220		30-34	35117	14344	20774		30-34	496	303	193		30-34	791	485	306
	35-39	136977	65926	71051		35-39	35830	15883	19947		35-39	254	169	85		35-39	859	553	306
	40-44	116281	54225	62055		40-44	26543	13176	13368		40-44	137	78	60		40-44	763	497	266
	45-49	102131	46019	56111		45-49	16793	9032	7761		45-49	65	37	28		45-49	769	487	283
	50-54	85100	37298	47802		50-54	8343	4682	3661		50-54	35	21	14		50-54	733	432	301
	55-59	66771	28419	38353		55-59	3576	2002	1574		55-59	14	7	7		55-59	781	441	341
	60-64	50580	21076	29504		60-64	1346	726	620		60-64	1	0	0		60-64	885	481	405
	65-69	36881	15617	21264		65-69	466	257	209		65-69	0	0	0		65-69	1038	548	490
	70-74	25716	10647	15069		70-74	144	77	67		70-74	0	0	0		70-74	1196	595	602
	75-79	15781	6324	9457		75-79	28	14	14		75-79	0	0	0		75-79	1225	568	657
	80+	12372	4597	7776		80+	3	1	2		80+	0	0	0		80+	2153	866	1287
	Total	2302980	1114077	1188903		Total	200830	89741	111089		Total	5642	2679	2963		Total	15774	8668	7106
	2015					2015					2015					2015
	0-4	274421	138156	136265		0-4	2757	1398	1359		0-4	701	355	346		0-4	2283	1395	888
	5-9	262764	132015	130749		5-9	7551	3872	3679		5-9	0	0	0		5-9	273	148	126
	10-14	258526	129554	128972		10-14	6290	3214	3076		10-14	0	0	0		10-14	262	147	115
	15-19	256917	128491	128426		15-19	7214	2766	4448		15-19	1301	409	891		15-19	378	225	153
	20-24	245760	122461	123300		20-24	17032	6156	10876		20-24	1251	575	676		20-24	582	308	274
	25-29	211623	104150	107473		25-29	28238	10836	17402		25-29	963	548	415		25-29	742	415	327
	30-34	166505	80585	85920		30-34	33725	13635	20090		30-34	446	272	174		30-34	785	455	330
	35-39	140338	67577	72761		35-39	36397	15704	20693		35-39	224	149	74		35-39	846	521	326
	40-44	120796	56671	64125		40-44	28491	13782	14709		40-44	121	69	52		40-44	773	487	285
	45-49	102591	46311	56280		45-49	18097	9548	8549		45-49	54	31	24		45-49	764	475	289
	50-54	87928	38635	49294		50-54	9534	5283	4252		50-54	30	19	12		50-54	753	443	310
	55-59	69540	29679	39862		55-59	4187	2343	1844		55-59	12	6	6		55-59	808	457	351
	60-64	52699	21838	30861		60-64	1598	857	742		60-64	1	0	0		60-64	912	494	418
	65-69	38263	16082	22181		65-69	554	302	252		65-69	0	0	0		65-69	1065	561	504
	70-74	26678	11006	15673		70-74	176	94	81		70-74	0	0	0		70-74	1230	611	619
	75-79	16284	6500	9783		75-79	38	19	19		75-79	0	0	0		75-79	1253	581	672
	80+	12680	4698	7982		80+	4	2	2		80+	0	0	0		80+	2196	883	1313
	Total	2344315	1134408	1209907		Total	201883	89809	112074		Total	5105	2434	2671		Total	15906	8604	7302
	2016					2016					2016					2016
	0-4	276819	139390	137429		0-4	2289	1161	1129		0-4	631	320	311		0-4	2258	1377	881
	5-9	264238	132778	131460		5-9	6508	3339	3169		5-9	0	0	0		5-9	256	141	116
	10-14	258482	129600	128883		10-14	7070	3632	3439		10-14	0	0	0		10-14	260	144	117
	15-19	257448	128735	128712		15-19	6961	2729	4232		15-19	1153	370	783		15-19	365	224	141
	20-24	248486	123931	124555		20-24	15650	5714	9936		20-24	1131	530	601		20-24	527	299	228
	25-29	220215	108647	111568		25-29	26849	10288	16562		25-29	901	520	381		25-29	693	408	286
	30-34	172843	83749	89094		30-34	32532	13018	19514		30-34	421	259	162		30-34	739	445	294
	35-39	143949	69280	74669		35-39	36430	15342	21088		35-39	207	141	67		35-39	820	510	310
	40-44	123463	58220	65242		40-44	30019	14089	15930		40-44	156	63	93		40-44	773	489	284
	45-49	103892	47064	56828		45-49	19606	10112	9495		45-49	38	8	30		45-49	770	479	291
	50-54	91717	40433	51285		50-54	11068	6087	4981		50-54	93	90	3		50-54	785	464	321
	55-59	72373	30963	41410		55-59	4879	2726	2153		55-59	12	11	2		55-59	836	476	360
	60-64	54889	22694	32195		60-64	1900	1016	884		60-64	6	2	3		60-64	941	510	431
	65-69	39806	16567	23239		65-69	663	356	308		65-69	4	2	3		65-69	1095	574	521
	70-74	27635	11364	16271		70-74	213	114	99		70-74	0	0	0		70-74	1263	627	636
	75-79	16872	6707	10165		75-79	50	25	25		75-79	0	0	0		75-79	1286	595	690
	80+	13002	4801	8200		80+	6	3	3		80+	0	0	0		80+	2241	900	1341
	Total	2386128	1154924	1231203		Total	202693	89749	112945		Total	4755	2316	2439		Total	15909	8662	7247
	2017					2017					2017					2017
	0-4	279574	140806	138769		0-4	1977	1002	976		0-4	574	291	283		0-4	2207	1346	861
	5-9	265776	133569	132207		5-9	5301	2720	2581		5-9	0	0	0		5-9	238	133	105
	10-14	258770	129817	128953		10-14	7690	3969	3721		10-14	0	0	0		10-14	258	140	118
	15-19	257586	128793	128792		15-19	6917	2780	4137		15-19	1091	349	742		15-19	359	221	138
	20-24	250534	125020	125514		20-24	14468	5344	9123		20-24	1083	506	577		20-24	503	293	211
	25-29	227639	112551	115088		25-29	25258	9685	15573		25-29	890	512	377		25-29	678	401	277
	30-34	180324	87558	92766		30-34	31566	12509	19057		30-34	422	259	163		30-34	734	443	291
	35-39	147877	71104	76773		35-39	35885	14814	21071		35-39	204	138	66		35-39	815	502	312
	40-44	126295	59826	66470		40-44	31451	14317	17134		40-44	149	61	88		40-44	790	494	296
	45-49	105888	48189	57699		45-49	21159	10646	10513		45-49	36	8	29		45-49	790	489	301
	50-54	94660	41842	52818		50-54	12596	6855	5741		50-54	89	87	2		50-54	816	484	332
	55-59	75220	32253	42967		55-59	5666	3157	2509		55-59	12	10	2		55-59	866	495	371
	60-64	57176	23648	33528		60-64	2250	1204	1045		60-64	6	2	3		60-64	972	529	443
	65-69	41500	17080	24421		65-69	795	419	376		65-69	4	2	3		65-69	1128	588	540
	70-74	28600	11726	16874		70-74	256	136	119		70-74	0	0	0		70-74	1295	644	652
	75-79	17541	6942	10599		75-79	64	32	32		75-79	0	0	0		75-79	1324	613	712
	80+	13341	4908	8433		80+	9	4	5		80+	0	0	0		80+	2289	917	1371
	Total	2428301	1175630	1252671		Total	203306	89593	113713		Total	4560	2226	2334		Total	16062	8733	7329
	2018					2018					2018					2018
	0-4	282257	142187	140071		0-4	1778	901	878		0-4	485	245	239		0-4	2152	1313	839
	5-9	267773	134589	133184		5-9	4051	2076	1975		5-9	0	0	0		5-9	219	125	93
	10-14	259392	130197	129195		10-14	7972	4132	3840		10-14	0	0	0		10-14	246	132	114
	15-19	257367	128695	128672		15-19	7091	2938	4153		15-19	1000	318	681		15-19	352	215	137
	20-24	252113	125836	126277		20-24	13425	5015	8409		20-24	1003	467	536		20-24	491	288	203
	25-29	233715	115779	117936		25-29	23529	9053	14477		25-29	845	485	360		25-29	664	386	278
	30-34	188850	91961	96889		30-34	30727	12078	18649		30-34	411	252	159		30-34	736	434	302
	35-39	152173	73122	79051		35-39	34862	14178	20683		35-39	195	132	63		35-39	799	478	321
	40-44	129369	61508	67861		40-44	32724	14460	18265		40-44	139	58	81		40-44	798	485	312
	45-49	108616	49712	58904		45-49	22781	11175	11606		45-49	33	7	26		45-49	806	490	316
	50-54	96739	42862	53877		50-54	14062	7548	6514		50-54	82	80	2		50-54	837	495	342
	55-59	78051	33541	44510		55-59	6560	3641	2919		55-59	11	10	2		55-59	896	514	382
	60-64	59572	24692	34880		60-64	2655	1426	1229		60-64	5	2	3		60-64	1004	549	455
	65-69	43318	17633	25685		65-69	953	495	458		65-69	4	2	2		65-69	1164	603	561
	70-74	29607	12094	17513		70-74	306	162	144		70-74	0	0	0		70-74	1328	660	668
	75-79	18269	7197	11072		75-79	80	40	40		75-79	0	0	0		75-79	1367	632	735
	80+	13713	5024	8689		80+	12	6	7		80+	0	0	0		80+	2339	936	1403
	Total	2470893	1196628	1274265		Total	203569	89325	114244		Total	4214	2059	2155		Total	16197	8735	7462
	2019					2019					2019					2019
	0-4	284967	143582	141385		0-4	1576	799	778		0-4	392	199	194		0-4	2095	1279	816
	5-9	270076	135769	134307		5-9	3096	1585	1511		5-9	0	0	0		5-9	206	120	86
	10-14	260327	130715	129612		10-14	7717	4011	3706		10-14	0	0	0		10-14	236	127	110
	15-19	256998	128556	128443		15-19	7491	3220	4271		15-19	889	282	607		15-19	341	206	135
	20-24	253408	126485	126923		20-24	12486	4711	7775		20-24	903	418	484		20-24	476	279	197
	25-29	238499	118364	120135		25-29	21756	8425	13332		25-29	776	444	331		25-29	638	359	279
	30-34	198140	96809	101331		30-34	29845	11678	18167		30-34	390	239	151		30-34	721	407	314
	35-39	156944	75432	81512		35-39	33597	13526	20072		35-39	183	124	59		35-39	763	435	329
	40-44	132626	63236	69391		40-44	33719	14497	19223		40-44	127	54	73		40-44	785	456	329
	45-49	112181	51688	60493		45-49	24526	11733	12793		45-49	30	6	24		45-49	816	481	334
	50-54	97989	43515	54474		50-54	15420	8144	7276		50-54	73	72	2		50-54	843	493	350
	55-59	80837	34820	46017		55-59	7571	4182	3389		55-59	10	9	1		55-59	923	530	393
	60-64	62084	25806	36278		60-64	3122	1683	1439		60-64	5	2	3		60-64	1037	569	468
	65-69	45215	18243	26972		65-69	1139	586	553		65-69	4	2	2		65-69	1201	620	582
	70-74	30703	12470	18233		70-74	366	192	175		70-74	0	0	0		70-74	1362	676	686
	75-79	19024	7461	11564		75-79	100	50	49		75-79	0	0	0		75-79	1411	652	759
	80+	14132	5155	8977		80+	17	8	9		80+	0	0	0		80+	2396	957	1439
	Total	2514151	1218107	1296044		Total	203545	89029	114516		Total	3781	1849	1932		Total	16252	8645	7607
	2020					2020					2020					2020
	0-4	287766	145023	142743		0-4	1369	694	675		0-4	302	153	149		0-4	2031	1240	791
	5-9	272483	137008	135475		5-9	2476	1267	1210		5-9	0	0	0		5-9	200	117	83
	10-14	261573	131370	130203		10-14	7051	3668	3383		10-14	0	0	0		10-14	225	121	103
	15-19	256839	128556	128283		15-19	8019	3579	4440		15-19	773	244	528		15-19	327	196	130
	20-24	254476	127015	127461		20-24	11639	4428	7210		20-24	792	366	427		20-24	462	269	193
	25-29	242311	120461	121849		25-29	20031	7827	12204		25-29	692	395	297		25-29	607	330	278
	30-34	207595	101795	105800		30-34	28756	11254	17502		30-34	360	220	140		30-34	701	377	325
	35-39	162447	78189	84258		35-39	32336	12931	19405		35-39	168	113	55		35-39	727	392	335
	40-44	136089	65016	71073		40-44	34309	14405	19904		40-44	114	48	65		40-44	766	423	342
	45-49	116628	54137	62491		45-49	26412	12335	14077		45-49	27	6	21		45-49	830	475	355
	50-54	98456	43832	54624		50-54	16627	8619	8008		50-54	63	62	2		50-54	842	487	355
	55-59	83547	36084	47463		55-59	8702	4775	3927		55-59	9	8	1		55-59	950	546	403
	60-64	64703	26972	37731		60-64	3660	1979	1681		60-64	5	2	3		60-64	1072	591	481
	65-69	47171	18925	28245		65-69	1358	696	662		65-69	4	1	2		65-69	1240	638	602
	70-74	31922	12862	19060		70-74	438	227	212		70-74	0	0	0		70-74	1401	693	708
	75-79	19789	7728	12062		75-79	122	62	60		75-79	0	0	0		75-79	1455	671	783
	80+	14609	5305	9304		80+	23	10	12		80+	0	0	0		80+	2460	981	1479
	Total	2558402	1240277	1318126		Total	203326	88754	114573		Total	3308	1619	1689		Total	16295	8550	7745
	2021					2021					2021					2021
	0-4	290490	146426	144064		0-4	1275	647	629		0-4	286	145	141		0-4	1969	1203	766
	5-9	275011	138312	136699		5-9	2063	1055	1009		5-9	0	0	0		5-9	190	112	78
	10-14	263189	132199	130990		10-14	6123	3185	2938		10-14	0	0	0		10-14	203	111	92
	15-19	256914	128683	128231		15-19	8614	3958	4656		15-19	734	231	503		15-19	314	189	125
	20-24	255173	127368	127805		20-24	10989	4234	6755		20-24	758	349	410		20-24	442	253	189
	25-29	245294	122111	123184		25-29	18456	7295	11161		25-29	671	382	289		25-29	583	306	278
	30-34	216374	106468	109906		30-34	27390	10771	16618		30-34	361	221	140		30-34	689	355	334
	35-39	168952	81523	87429		35-39	31239	12430	18809		35-39	169	114	55		35-39	719	374	345
	40-44	139816	66875	72941		40-44	34389	14161	20228		40-44	112	48	64		40-44	763	409	354
	45-49	119293	55747	63546		45-49	27877	12687	15189		45-49	26	6	20		45-49	846	475	371
	50-54	99751	44610	55140		50-54	18031	9150	8881		50-54	60	58	2		50-54	850	489	362
	55-59	87172	37783	49389		55-59	10091	5490	4601		55-59	9	8	1		55-59	989	571	418
	60-64	67382	28160	39222		60-64	4275	2313	1961		60-64	4	2	3		60-64	1109	615	494
	65-69	49190	19691	29499		65-69	1613	827	786		65-69	3	1	2		65-69	1281	660	621
	70-74	33281	13271	20011		70-74	525	268	258		70-74	0	0	0		70-74	1444	711	733
	75-79	20554	7996	12558		75-79	148	75	73		75-79	0	0	0		75-79	1498	691	807
	80+	15145	5472	9673		80+	30	14	16		80+	0	0	0		80+	2534	1009	1526
	Total	2602980	1262695	1340285		Total	203128	88560	114569		Total	3194	1564	1630		Total	16423	8531	7892
	2022					2022					2022					2022
	0-4	292908	147675	145233		0-4	1168	592	576		0-4	269	136	133		0-4	1915	1170	745
	5-9	277893	139796	138097		5-9	1799	918	881		5-9	0	0	0		5-9	178	106	72
	10-14	264883	133062	131821		10-14	5049	2626	2423		10-14	0	0	0		10-14	180	101	79
	15-19	257315	128969	128346		15-19	9143	4281	4862		15-19	732	230	502		15-19	306	187	120
	20-24	255463	127531	127932		20-24	10592	4157	6435		20-24	759	348	411		20-24	434	247	187
	25-29	247568	123360	124208		25-29	17072	6834	10238		25-29	680	386	294		25-29	581	302	279
	30-34	223985	110549	113436		30-34	25790	10217	15573		30-34	377	230	147		30-34	704	360	343
	35-39	176547	85473	91074		35-39	30323	12016	18308		35-39	179	121	59		35-39	746	387	359
	40-44	143869	68857	75012		40-44	33915	13756	20159		40-44	117	50	67		40-44	783	418	365
	45-49	122118	57414	64704		45-49	29241	12961	16280		45-49	26	6	20		45-49	880	491	388
	50-54	101720	45755	55965		50-54	19488	9670	9819		50-54	61	59	2		50-54	873	502	371
	55-59	89986	39118	50868		55-59	11473	6170	5303		55-59	9	8	1		55-59	1026	596	430
	60-64	70074	29354	40720		60-64	4976	2690	2285		60-64	5	2	3		60-64	1148	640	508
	65-69	51298	20543	30755		65-69	1911	983	928		65-69	4	1	2		65-69	1325	685	640
	70-74	34773	13703	21070		70-74	630	316	314		70-74	0	0	0		70-74	1492	730	762
	75-79	21330	8268	13062		75-79	179	90	89		75-79	0	0	0		75-79	1541	711	830
	80+	15737	5655	10082		80+	39	18	21		80+	0	0	0		80+	2618	1039	1579
	Total	2647468	1285083	1362385		Total	202788	88295	114493		Total	3217	1578	1639		Total	16730	8672	8057
	2023					2023					2023					2023
	0-4	294885	148701	146184		0-4	1050	533	517		0-4	252	127	124		0-4	1865	1140	726
	5-9	280765	141279	139486		5-9	1709	872	837		5-9	0	0	0		5-9	170	101	69
	10-14	267020	134147	132873		10-14	3917	2033	1884		10-14	0	0	0		10-14	163	93	70
	15-19	258048	129408	128640		15-19	9404	4448	4956		15-19	718	225	492		15-19	297	183	114
	20-24	255370	127521	127850		20-24	10476	4215	6261		20-24	743	341	402		20-24	430	244	186
	25-29	249344	124317	125027		25-29	15863	6432	9431		25-29	674	383	292		25-29	576	298	278
	30-34	230242	113939	116303		30-34	24055	9623	14432		30-34	383	234	149		30-34	707	362	346
	35-39	185148	89986	95162		35-39	29517	11663	17854		35-39	187	126	61		35-39	767	397	370
	40-44	148282	71012	77270		40-44	32976	13230	19746		40-44	120	51	69		40-44	791	422	370
	45-49	125175	59149	66027		45-49	30451	13143	17308		45-49	26	6	20		45-49	905	502	402
	50-54	104387	47275	57111		50-54	21014	10187	10827		50-54	62	60	2		50-54	898	516	382
	55-59	91973	40086	51887		55-59	12804	6785	6019		55-59	9	7	1		55-59	1053	614	438
	60-64	72747	30542	42206		60-64	5771	3112	2659		60-64	5	2	3		60-64	1186	665	521
	65-69	53503	21472	32031		65-69	2256	1167	1089		65-69	4	1	2		65-69	1371	712	658
	70-74	36370	14168	22201		70-74	756	374	381		70-74	0	0	0		70-74	1544	751	794
	75-79	22143	8545	13598		75-79	215	107	108		75-79	0	0	0		75-79	1586	731	855
	80+	16376	5851	10525		80+	49	23	26		80+	0	0	0		80+	2709	1072	1637
	Total	2691778	1307397	1384381		Total	202282	87949	114333		Total	3182	1564	1617		Total	17018	8803	8215
	2024					2024					2024					2024
	0-4	296369	149477	146891		0-4	963	489	474		0-4	235	119	116		0-4	1814	1108	706
	5-9	283669	142778	140890		5-9	1630	832	798		5-9	0	0	0		5-9	163	97	65
	10-14	269443	135383	134060		10-14	3062	1586	1476		10-14	0	0	0		10-14	150	87	62
	15-19	259093	129981	129112		15-19	9170	4344	4826		15-19	695	218	476		15-19	284	177	107
	20-24	255089	127439	127650		20-24	10658	4416	6242		20-24	715	328	387		20-24	425	242	183
	25-29	250793	125074	125719		25-29	14816	6082	8734		25-29	657	372	284		25-29	565	291	274
	30-34	235176	116646	118530		30-34	22293	9026	13267		30-34	381	232	148		30-34	695	355	340
	35-39	194464	94898	99566		35-39	28663	11325	17338		35-39	192	130	62		35-39	777	400	377
	40-44	153127	73407	79719		40-44	31785	12656	19129		40-44	122	52	70		40-44	788	418	370
	45-49	128400	60905	67495		45-49	31388	13205	18183		45-49	25	6	19		45-49	918	506	412
	50-54	107836	49208	58628		50-54	22643	10718	11925		50-54	62	60	1		50-54	927	532	395
	55-59	93161	40704	52457		55-59	14038	7312	6726		55-59	8	7	1		55-59	1068	625	443
	60-64	75370	31715	43655		60-64	6669	3580	3090		60-64	5	2	3		60-64	1224	690	534
	65-69	55810	22460	33350		65-69	2656	1381	1275		65-69	4	1	2		65-69	1419	742	677
	70-74	38032	14679	23353		70-74	904	444	461		70-74	0	0	0		70-74	1599	773	826
	75-79	23027	8828	14200		75-79	258	127	131		75-79	0	0	0		75-79	1634	752	882
	80+	17051	6058	10993		80+	62	29	33		80+	0	0	0		80+	2806	1106	1699
	Total	2735910	1329642	1406268		Total	201656	87552	114104		Total	3099	1528	1571		Total	17254	8901	8354
	2025					2025					2025					2025
	0-4	297335	149991	147343		0-4	909	461	448		0-4	219	111	108		0-4	1763	1076	687
	5-9	286563	144273	142290		5-9	1482	757	724		5-9	0	0	0		5-9	155	93	62
	10-14	271914	136652	135261		10-14	2496	1292	1205		10-14	0	0	0		10-14	140	83	57
	15-19	260435	130681	129755		15-19	8525	4019	4507		15-19	663	209	455		15-19	269	168	101
	20-24	254955	127452	127503		20-24	11049	4713	6336		20-24	677	311	366		20-24	419	240	179
	25-29	251922	125649	126273		25-29	13922	5780	8142		25-29	628	356	272		25-29	551	282	268
	30-34	239049	118790	120259		30-34	20611	8461	12150		30-34	370	226	144		30-34	673	344	329
	35-39	203876	99884	103992		35-39	27614	10952	16661		35-39	194	131	63		35-39	774	397	377
	40-44	158624	76179	82445		40-44	30573	12107	18467		40-44	122	52	70		40-44	777	411	366
	45-49	131803	62679	69124		45-49	31934	13126	18809		45-49	25	6	19		45-49	920	503	417
	50-54	112094	51559	60534		50-54	24386	11269	13117		50-54	61	60	1		50-54	960	551	409
	55-59	93589	40996	52593		55-59	15139	7733	7406		55-59	8	6	1		55-59	1073	629	444
	60-64	77908	32863	45045		60-64	7673	4090	3583		60-64	4	2	3		60-64	1260	714	546
	65-69	58208	23488	34720		65-69	3115	1625	1491		65-69	4	1	2		65-69	1470	772	697
	70-74	39740	15247	24493		70-74	1079	527	552		70-74	0	0	0		70-74	1656	799	857
	75-79	24009	9121	14888		75-79	310	151	159		75-79	0	0	0		75-79	1687	773	915
	80+	17756	6273	11483		80+	77	36	41		80+	0	0	0		80+	2908	1143	1765
	Total	2779781	1351779	1428002		Total	200894	87097	113797		Total	2974	1471	1504		Total	17453	8977	8476
	2026					2026					2026					2026
	0-4	297796	150251	147545		0-4	860	437	424		0-4	204	103	100		0-4	1712	1044	668
	5-9	289297	145687	143610		5-9	1359	695	664		5-9	0	0	0		5-9	148	89	59
	10-14	274464	137966	136497		10-14	2095	1083	1012		10-14	0	0	0		10-14	133	80	53
	15-19	262148	131559	130589		15-19	7606	3555	4051		15-19	626	198	429		15-19	252	159	94
	20-24	255050	127581	127469		20-24	11499	5018	6482		20-24	632	291	341		20-24	412	238	174
	25-29	252670	126036	126634		25-29	13199	5546	7653		25-29	591	335	256		25-29	534	273	261
	30-34	242102	120477	121624		30-34	19069	7943	11126		30-34	354	216	138		30-34	644	330	315
	35-39	212640	104556	108084		35-39	26303	10512	15791		35-39	192	130	62		35-39	760	389	371
	40-44	165110	79509	85601		40-44	29521	11640	17881		40-44	121	52	69		40-44	765	403	362
	45-49	135496	64535	70961		45-49	32010	12902	19109		45-49	24	6	18		45-49	915	497	418
	50-54	114653	53118	61535		50-54	25742	11586	14157		50-54	59	58	1		50-54	974	557	416
	55-59	94832	41743	53089		55-59	16435	8214	8221		55-59	8	7	1		55-59	1080	633	446
	60-64	81304	34412	46892		60-64	8908	4705	4203		60-64	4	2	2		60-64	1308	745	563
	65-69	60660	24535	36126		65-69	3642	1901	1741		65-69	3	1	2		65-69	1521	804	717
	70-74	41502	15882	25620		70-74	1284	628	656		70-74	0	0	0		70-74	1714	827	887
	75-79	25103	9427	15676		75-79	373	179	194		75-79	0	0	0		75-79	1747	795	952
	80+	18490	6497	11993		80+	94	44	51		80+	0	0	0		80+	3013	1180	1832
	Total	2823315	1373770	1449545		Total	200000	86586	113415		Total	2818	1398	1420		Total	17630	9042	8588
	2027					2027					2027					2027
	0-4	297748	150255	147494		0-4	810	411	399		0-4	190	96	94		0-4	1663	1011	652
	5-9	291747	146957	144789		5-9	1244	637	607		5-9	0	0	0		5-9	143	86	57
	10-14	277348	139451	137897		10-14	1824	941	883		10-14	0	0	0		10-14	127	77	51
	15-19	263933	132471	131461		15-19	6521	3011	3510		15-19	585	185	400		15-19	236	149	87
	20-24	255482	127876	127606		20-24	11856	5261	6595		20-24	585	269	315		20-24	404	235	168
	25-29	253018	126231	126787		25-29	12677	5400	7277		25-29	549	312	237		25-29	515	264	251
	30-34	244472	121777	122694		30-34	17693	7477	10216		30-34	332	203	129		30-34	614	315	299
	35-39	220301	108666	111636		35-39	24787	10005	14782		35-39	186	126	60		35-39	736	377	360
	40-44	172705	83466	89238		40-44	28666	11271	17395		40-44	119	51	67		40-44	755	397	358
	45-49	139567	66540	73028		45-49	31593	12544	19049		45-49	23	5	18		45-49	903	489	414
	50-54	117398	54751	62648		50-54	27027	11841	15186		50-54	56	55	1		50-54	985	563	423
	55-59	96727	42842	53885		55-59	17789	8689	9100		55-59	7	6	1		55-59	1094	643	451
	60-64	83937	35626	48311		60-64	10145	5294	4851		60-64	4	2	2		60-64	1345	770	576
	65-69	63125	25586	37539		65-69	4245	2214	2031		65-69	3	1	2		65-69	1572	835	737
	70-74	43341	16589	26752		70-74	1523	748	775		70-74	0	0	0		70-74	1775	859	916
	75-79	26303	9752	16551		75-79	448	212	237		75-79	0	0	0		75-79	1811	818	993
	80+	19262	6730	12532		80+	115	53	62		80+	0	0	0		80+	3122	1219	1902
	Total	2866413	1395564	1470849		Total	198964	86010	112955		Total	2640	1313	1327		Total	17801	9105	8696
	2028					2028					2028					2028
	0-4	297215	150017	147199		0-4	763	387	376		0-4	178	90	88		0-4	1620	978	641
	5-9	293776	148016	145760		5-9	1140	584	556		5-9	0	0	0		5-9	140	83	56
	10-14	280213	140931	139282		10-14	1718	886	832		10-14	0	0	0		10-14	124	75	49
	15-19	266149	133599	132550		15-19	5356	2426	2930		15-19	543	172	370		15-19	221	140	81
	20-24	256262	128335	127927		20-24	11936	5353	6584		20-24	537	248	289		20-24	393	231	162
	25-29	252989	126252	126737		25-29	12397	5365	7032		25-29	503	286	217		25-29	494	254	240
	30-34	246363	122793	123570		30-34	16473	7058	9415		30-34	308	189	120		30-34	584	301	283
	35-39	226665	112110	114556		35-39	23155	9461	13695		35-39	177	120	57		35-39	707	363	344
	40-44	181321	87994	93327		40-44	27936	10972	16964		40-44	116	50	65		40-44	746	392	354
	45-49	144038	68735	75304		45-49	30758	12088	18671		45-49	22	5	17		45-49	888	480	408
	50-54	120398	56465	63933		50-54	28186	12022	16164		50-54	54	52	1		50-54	996	568	428
	55-59	99289	44298	54991		55-59	19212	9164	10048		55-59	7	6	1		55-59	1115	657	459
	60-64	85796	36508	49288		60-64	11344	5832	5512		60-64	4	2	2		60-64	1372	787	585
	65-69	65574	26633	38941		65-69	4931	2564	2367		65-69	3	1	2		65-69	1623	866	757
	70-74	45265	17358	27907		70-74	1802	889	912		70-74	0	0	0		70-74	1838	894	944
	75-79	27587	10101	17485		75-79	540	251	289		75-79	0	0	0		75-79	1880	842	1038
	80+	20087	6972	13115		80+	140	64	76		80+	0	0	0		80+	3236	1260	1976
	Total	2908988	1417117	1491871		Total	197787	85365	112422		Total	2451	1222	1229		Total	17978	9170	8808
	2029					2029					2029					2029
	0-4	296229	149556	146673		0-4	713	362	351		0-4	167	85	83		0-4	1587	948	639
	5-9	295296	148818	146478		5-9	1055	541	514		5-9	0	0	0		5-9	138	81	57
	10-14	283107	142428	140680		10-14	1621	837	784		10-14	0	0	0		10-14	121	73	48
	15-19	268627	134866	133760		15-19	4434	1971	2463		15-19	498	159	339		15-19	209	133	77
	20-24	257370	128939	128431		20-24	11526	5182	6344		20-24	490	227	263		20-24	380	224	156
	25-29	252773	126199	126575		25-29	12390	5456	6934		25-29	456	260	196		25-29	474	245	229
	30-34	247936	123613	124323		30-34	15396	6677	8719		30-34	283	173	110		30-34	554	286	268
	35-39	231743	114886	116857		35-39	21501	8907	12595		35-39	166	112	53		35-39	674	348	326
	40-44	190671	92927	97744		40-44	27173	10691	16482		40-44	112	49	63		40-44	739	389	350
	45-49	148960	71176	77784		45-49	29696	11591	18105		45-49	21	5	16		45-49	873	472	401
	50-54	123590	58215	65375		50-54	29104	12097	17006		50-54	51	49	1		50-54	1005	572	434
	55-59	102596	46145	56451		55-59	20732	9651	11082		55-59	7	6	1		55-59	1147	676	470
	60-64	86910	37075	49835		60-64	12464	6297	6167		60-64	3	1	2		60-64	1389	799	590
	65-69	67977	27668	40310		65-69	5708	2954	2754		65-69	3	1	2		65-69	1672	896	776
	70-74	47278	18176	29102		70-74	2125	1054	1071		70-74	0	0	0		70-74	1904	931	973
	75-79	28924	10485	18439		75-79	648	299	350		75-79	0	0	0		75-79	1951	869	1082
	80+	20983	7224	13759		80+	170	77	93		80+	0	0	0		80+	3358	1301	2056
	Total	2950972	1438397	1512575		Total	196457	84644	111813		Total	2256	1127	1129		Total	18174	9244	8931
	2030					2030					2030					2030
	0-4	294880	148919	145961		0-4	668	339	329		0-4	158	80	78		0-4	1556	917	639
	5-9	296287	149356	146931		5-9	999	513	486		5-9	0	0	0		5-9	137	79	58
	10-14	286005	143926	142079		10-14	1469	760	709		10-14	0	0	0		10-14	118	71	47
	15-19	271133	136157	134976		15-19	3775	1656	2118		15-19	452	145	308		15-19	200	127	73
	20-24	258786	129680	129106		20-24	10712	4799	5913		20-24	444	206	238		20-24	364	215	148
	25-29	252711	126240	126471		25-29	12585	5636	6949		25-29	409	234	175		25-29	454	237	217
	30-34	249192	124250	124941		30-34	14455	6332	8123		30-34	256	157	99		30-34	526	273	253
	35-39	235779	117107	118672		35-39	19919	8375	11544		35-39	153	104	49		35-39	640	333	307
	40-44	200138	97940	102198		40-44	26228	10375	15853		40-44	107	47	60		40-44	730	387	344
	45-49	154532	73989	80544		45-49	28617	11118	17499		45-49	20	5	15		45-49	861	467	394
	50-54	126982	59993	66989		50-54	29663	12045	17618		50-54	47	46	1		50-54	1011	574	437
	55-59	106670	48384	58286		55-59	22360	10154	12206		55-59	6	5	1		55-59	1188	703	486
	60-64	87316	37348	49968		60-64	13470	6672	6798		60-64	3	1	2		60-64	1394	803	591
	65-69	70302	28681	41622		65-69	6578	3379	3198		65-69	3	1	2		65-69	1720	926	794
	70-74	49371	19026	30345		70-74	2498	1243	1255		70-74	0	0	0		70-74	1973	970	1002
	75-79	30298	10911	19388		75-79	776	356	421		75-79	0	0	0		75-79	2024	899	1125
	80+	21963	7486	14477		80+	206	92	114		80+	0	0	0		80+	3490	1344	2145
	Total	2992345	1459392	1532953		Total	194977	83844	111133		Total	2058	1031	1028		Total	18385	9324	9060
	2031					2031					2031					2031
	0-4	293278	148157	145121		0-4	631	321	310		0-4	149	75	73		0-4	1524	886	637
	5-9	296763	149639	147124		5-9	946	486	460		5-9	0	0	0		5-9	134	76	58
	10-14	288745	145345	143399		10-14	1346	698	649		10-14	0	0	0		10-14	115	69	46
	15-19	273707	137486	136221		15-19	3284	1426	1857		15-19	426	137	289		15-19	192	122	70
	20-24	260582	130606	129975		20-24	9653	4295	5359		20-24	418	195	224		20-24	345	204	140
	25-29	252868	126395	126472		25-29	12848	5834	7014		25-29	381	219	163		25-29	444	231	213
	30-34	250052	124695	125357		30-34	13668	6050	7618		30-34	241	148	93		30-34	512	264	248
	35-39	238979	118864	120115		35-39	18452	7876	10576		35-39	146	99	47		35-39	625	324	301
	40-44	208968	102641	106327		40-44	25023	9987	15035		40-44	105	46	59		40-44	733	388	344
	45-49	161063	77341	83722		45-49	27676	10716	16960		45-49	20	5	15		45-49	864	469	396
	50-54	130679	61858	68820		50-54	29783	11860	17923		50-54	46	45	1		50-54	1019	577	442
	55-59	109145	49892	59253		55-59	23638	10448	13191		55-59	6	5	1		55-59	1210	716	494
	60-64	88521	38064	50457		60-64	14659	7103	7556		60-64	3	1	2		60-64	1403	811	592
	65-69	73414	30051	43363		65-69	7651	3895	3757		65-69	3	1	1		65-69	1784	965	819
	70-74	51512	19892	31620		70-74	2926	1457	1469		70-74	0	0	0		70-74	2042	1010	1033
	75-79	31718	11387	20331		75-79	926	425	502		75-79	0	0	0		75-79	2099	933	1166
	80+	23033	7761	15272		80+	250	110	140		80+	0	0	0		80+	3633	1389	2244
	Total	3033027	1480075	1552952		Total	193360	82986	110375		Total	1944	976	967		Total	18678	9435	9243
	2032					2032					2032					2032
	0-4	291531	147318	144213		0-4	597	303	294		0-4	141	71	69		0-4	1486	857	629
	5-9	296719	149665	147054		5-9	892	458	434		5-9	0	0	0		5-9	131	74	58
	10-14	291203	146623	144580		10-14	1234	641	593		10-14	0	0	0		10-14	112	67	45
	15-19	276607	138981	137626		15-19	2980	1279	1701		15-19	449	145	304		15-19	187	119	68
	20-24	262450	131568	130883		20-24	8495	3742	4753		20-24	442	206	235		20-24	329	195	135
	25-29	253343	126712	126631		25-29	13067	6004	7063		25-29	399	229	170		25-29	448	230	218
	30-34	250481	124934	125547		30-34	13082	5862	7220		30-34	252	155	97		30-34	517	263	255
	35-39	241459	120219	121241		35-39	17123	7423	9700		35-39	155	105	50		35-39	628	324	305
	40-44	216689	106778	109911		40-44	23604	9526	14078		40-44	115	50	64		40-44	747	395	352
	45-49	168656	81296	87360		45-49	26899	10394	16505		45-49	22	5	17		45-49	884	479	406
	50-54	134758	63872	70886		50-54	29436	11554	17882		50-54	50	49	1		50-54	1030	581	449
	55-59	111801	51473	60328		55-59	24850	10685	14165		55-59	6	6	1		55-59	1234	731	503
	60-64	90331	39102	51228		60-64	15901	7529	8372		60-64	3	1	2		60-64	1423	826	597
	65-69	75821	31122	44699		65-69	8729	4388	4341		65-69	3	1	2		65-69	1835	997	838
	70-74	53667	20763	32904		70-74	3417	1700	1717		70-74	0	0	0		70-74	2112	1050	1063
	75-79	33202	11915	21286		75-79	1102	507	595		75-79	0	0	0		75-79	2178	971	1207
	80+	24191	8051	16139		80+	303	131	172		80+	0	0	0		80+	3790	1437	2353
	Total	3072908	1500393	1572515		Total	191711	82127	109584		Total	2037	1025	1012		Total	19073	9594	9479
	2033					2033					2033					2033
	0-4	289731	146446	143285		0-4	564	287	278		0-4	133	67	66		0-4	1443	828	615
	5-9	296181	149449	146733		5-9	840	431	408		5-9	0	0	0		5-9	128	71	56
	10-14	293240	147688	145551		10-14	1130	588	542		10-14	0	0	0		10-14	109	65	44
	15-19	279480	140468	139013		15-19	2878	1229	1649		15-19	468	152	316		15-19	184	117	67
	20-24	264745	132743	132002		20-24	7322	3176	4145		20-24	462	216	245		20-24	316	186	129
	25-29	254163	127194	126968		25-29	13076	6063	7013		25-29	413	238	175		25-29	448	228	220
	30-34	250501	124987	125514		30-34	12743	5794	6949		30-34	260	161	100		30-34	521	261	260
	35-39	243426	121276	122150		35-39	15933	7014	8919		35-39	162	110	52		35-39	628	322	306
	40-44	223102	110245	112857		40-44	22055	9019	13036		40-44	123	54	69		40-44	754	398	356
	45-49	177230	85798	91431		45-49	26218	10125	16093		45-49	24	6	18		45-49	906	490	416
	50-54	139234	66072	73162		50-54	28690	11157	17533		50-54	55	54	1		50-54	1038	585	453
	55-59	114706	53135	61572		55-59	25944	10855	15089		55-59	7	6	1		55-59	1259	746	513
	60-64	92757	40467	52290		60-64	17205	7952	9253		60-64	3	1	2		60-64	1453	847	606
	65-69	77518	31898	45620		65-69	9775	4839	4936		65-69	3	1	2		65-69	1871	1021	850
	70-74	55810	21630	34179		70-74	3977	1972	2005		70-74	0	0	0		70-74	2181	1089	1092
	75-79	34754	12490	22264		75-79	1307	605	702		75-79	0	0	0		75-79	2261	1012	1248
	80+	25426	8361	17065		80+	367	156	211		80+	0	0	0		80+	3958	1487	2471
	Total	3112004	1520347	1591657		Total	190023	81263	108761		Total	2112	1066	1046		Total	19456	9754	9702
	2034					2034					2034					2034
	0-4	287944	145574	142370		0-4	534	272	263		0-4	125	64	62		0-4	1400	800	600
	5-9	295199	149013	146186		5-9	790	406	384		5-9	0	0	0		5-9	123	69	55
	10-14	294768	148498	146271		10-14	1046	545	501		10-14	0	0	0		10-14	106	63	43
	15-19	282386	141972	140413		15-19	2809	1192	1617		15-19	480	157	323		15-19	181	115	66
	20-24	267285	134048	133237		20-24	6438	2756	3682		20-24	476	224	251		20-24	304	179	125
	25-29	255317	127829	127488		25-29	12669	5903	6766		25-29	423	245	178		25-29	442	223	219
	30-34	250309	124955	125354		30-34	12690	5866	6824		30-34	265	164	101		30-34	519	258	261
	35-39	245048	122128	122920		35-39	14878	6648	8230		35-39	167	114	53		35-39	621	317	305
	40-44	228217	113041	115176		40-44	20471	8498	11973		40-44	129	57	72		40-44	750	396	354
	45-49	186508	90691	95817		45-49	25489	9865	15624		45-49	26	6	20		45-49	926	502	424
	50-54	144146	68510	75637		50-54	27720	10722	16998		50-54	59	58	1		50-54	1045	589	456
	55-59	117806	54835	62971		55-59	26815	10931	15884		55-59	7	6	1		55-59	1280	758	522
	60-64	95868	42184	53685		60-64	18596	8383	10213		60-64	3	1	2		60-64	1496	876	620
	65-69	78536	32396	46139		65-69	10756	5229	5527		65-69	3	1	2		65-69	1892	1036	856
	70-74	57914	22487	35426		70-74	4613	2276	2337		70-74	0	0	0		70-74	2249	1128	1121
	75-79	36377	13100	23277		75-79	1545	719	826		75-79	0	0	0		75-79	2347	1056	1291
	80+	26729	8696	18033		80+	443	186	257		80+	0	0	0		80+	4135	1541	2594
	Total	3150356	1539955	1610402		Total	188304	80398	107906		Total	2163	1097	1066		Total	19817	9907	9910
	2035					2035					2035					2035
	0-4	286209	144723	141486		0-4	506	257	249		0-4	118	60	58		0-4	1358	773	585
	5-9	293862	148398	145464		5-9	743	382	361		5-9	0	0	0		5-9	119	66	53
	10-14	295768	149043	146726		10-14	990	516	474		10-14	0	0	0		10-14	104	62	42
	15-19	285297	143480	141816		15-19	2696	1132	1564		15-19	489	162	328		15-19	178	113	65
	20-24	269838	135366	134472		20-24	5859	2487	3372		20-24	486	231	255		20-24	296	174	122
	25-29	256788	128607	128181		25-29	11930	5570	6360		25-29	432	252	181		25-29	433	217	216
	30-34	250250	125009	125241		30-34	12868	6049	6819		30-34	268	167	101		30-34	514	254	260
	35-39	246330	122790	123540		35-39	13961	6326	7634		35-39	171	117	54		35-39	610	309	301
	40-44	232276	115276	117000		40-44	18949	7999	10950		40-44	134	59	74		40-44	740	391	349
	45-49	195891	95656	100236		45-49	24578	9568	15010		45-49	28	7	21		45-49	941	512	429
	50-54	149681	71301	78380		50-54	26722	10304	16418		50-54	63	62	1		50-54	1053	595	458
	55-59	121114	56570	64545		55-59	27357	10896	16460		55-59	8	7	1		55-59	1299	769	530
	60-64	99683	44253	55429		60-64	20081	8826	11255		60-64	3	2	2		60-64	1553	914	639
	65-69	78912	32640	46272		65-69	11640	5543	6096		65-69	3	1	2		65-69	1897	1042	855
	70-74	59951	23327	36624		70-74	5327	2608	2719		70-74	0	0	0		70-74	2313	1166	1147
	75-79	38064	13733	24331		75-79	1820	849	971		75-79	0	0	0		75-79	2437	1102	1334
	80+	28096	9060	19036		80+	533	223	310		80+	0	0	0		80+	4322	1600	2722
	Total	3188009	1559231	1628778		Total	186561	79538	107023		Total	2204	1126	1077		Total	20166	10060	10106
	2036					2036					2036					2036
	0-4	284563	143913	140650		0-4	479	243	235		0-4	111	56	55		0-4	1320	750	570
	5-9	292282	147657	144625		5-9	701	360	340		5-9	0	0	0		5-9	115	64	51
	10-14	296254	149332	146921		10-14	936	488	448		10-14	0	0	0		10-14	101	60	41
	15-19	288048	144908	143140		15-19	2611	1088	1523		15-19	499	167	332		15-19	176	111	64
	20-24	272445	136716	135729		20-24	5474	2310	3164		20-24	498	240	259		20-24	289	170	119
	25-29	258643	129570	129072		25-29	10996	5142	5854		25-29	444	261	183		25-29	421	210	211
	30-34	250409	125175	125234		30-34	13148	6269	6879		30-34	273	171	101		30-34	507	249	257
	35-39	247211	123258	123954		35-39	13207	6076	7131		35-39	175	121	54		35-39	597	301	295
	40-44	235506	117052	118453		40-44	17546	7537	10008		40-44	138	62	76		40-44	726	384	342
	45-49	204655	100318	104337		45-49	23424	9205	14219		45-49	29	7	22		45-49	950	519	432
	50-54	156146	74614	81531		50-54	25850	9951	15899		50-54	69	67	1		50-54	1065	604	462
	55-59	124738	58397	66342		55-59	27494	10746	16748		55-59	8	7	1		55-59	1315	779	536
	60-64	102028	45672	56356		60-64	21260	9090	12171		60-64	3	2	2		60-64	1580	934	646
	65-69	80072	33308	46764		65-69	12697	5912	6785		65-69	3	1	2		65-69	1906	1053	853
	70-74	62680	24468	38212		70-74	6212	3011	3201		70-74	0	0	0		70-74	2399	1216	1183
	75-79	39791	14378	25413		75-79	2138	998	1140		75-79	0	0	0		75-79	2528	1149	1379
	80+	29539	9458	20081		80+	640	267	373		80+	0	0	0		80+	4518	1664	2854
	Total	3225008	1578195	1646813		Total	184814	78695	106120		Total	2251	1163	1088		Total	20513	10217	10296
	2037					2037					2037					2037
	0-4	283049	143167	139882		0-4	452	230	222		0-4	105	53	52		0-4	1287	730	557
	5-9	290566	146840	143726		5-9	663	341	322		5-9	0	0	0		5-9	112	62	50
	10-14	296220	149366	146854		10-14	882	460	422		10-14	0	0	0		10-14	99	59	40
	15-19	290518	146194	144324		15-19	2537	1052	1486		15-19	515	176	338		15-19	173	110	64
	20-24	275368	138226	137142		20-24	5262	2214	3048		20-24	518	253	265		20-24	285	167	118
	25-29	260574	130569	130004		25-29	9965	4670	5295		25-29	463	276	187		25-29	409	203	205
	30-34	250903	125508	125395		30-34	13403	6470	6933		30-34	282	179	103		30-34	498	245	253
	35-39	247678	123526	124152		35-39	12663	5923	6741		35-39	181	126	55		35-39	582	293	289
	40-44	238038	118437	119601		40-44	16294	7127	9166		40-44	144	66	78		40-44	709	375	334
	45-49	212352	104437	107916		45-49	22081	8779	13302		45-49	31	8	23		45-49	952	522	430
	50-54	163653	78515	85138		50-54	25141	9677	15464		50-54	76	75	1		50-54	1084	617	467
	55-59	128758	60375	68383		55-59	27202	10488	16714		55-59	9	8	1		55-59	1330	789	541
	60-64	104553	47164	57389		60-64	22384	9306	13078		60-64	4	2	2		60-64	1609	954	655
	65-69	81776	34261	47515		65-69	13804	6277	7527		65-69	3	1	2		65-69	1930	1072	857
	70-74	64787	25355	39431		70-74	7101	3397	3705		70-74	0	0	0		70-74	2466	1256	1210
	75-79	41532	15028	26504		75-79	2503	1167	1336		75-79	0	0	0		75-79	2620	1196	1424
	80+	31070	9893	21177		80+	766	319	446		80+	0	0	0		80+	4725	1734	2991
	Total	3261394	1596862	1664533		Total	183103	77895	105207		Total	2331	1224	1107		Total	20868	10383	10485
	2038					2038					2038					2038
	0-4	281711	142506	139205		0-4	426	216	209		0-4	99	50	49		0-4	1260	715	545
	5-9	288799	145987	142812		5-9	627	323	305		5-9	0	0	0		5-9	110	61	49
	10-14	295694	149157	146537		10-14	829	433	396		10-14	0	0	0		10-14	97	58	39
	15-19	292567	147267	145300		15-19	2485	1027	1458		15-19	541	191	350		15-19	171	108	63
	20-24	278255	139722	138532		20-24	5249	2219	3030		20-24	549	274	275		20-24	283	165	117
	25-29	262929	131780	131149		25-29	8936	4199	4737		25-29	494	299	195		25-29	397	197	200
	30-34	251760	126013	125747		30-34	13479	6578	6901		30-34	298	193	106		30-34	487	239	248
	35-39	247750	123612	124138		35-39	12378	5895	6483		35-39	192	135	57		35-39	566	284	282
	40-44	240077	119534	120542		40-44	15193	6769	8425		40-44	153	71	82		40-44	691	366	325
	45-49	218783	107906	110876		45-49	20628	8317	12312		45-49	34	9	25		45-49	947	521	426
	50-54	172125	82951	89174		50-54	24532	9460	15072		50-54	87	86	2		50-54	1108	634	474
	55-59	133183	62540	70643		55-59	26543	10150	16393		55-59	10	9	1		55-59	1344	800	544
	60-64	107325	48737	58587		60-64	23406	9464	13941		60-64	4	2	2		60-64	1639	975	664
	65-69	84027	35497	48529		65-69	14968	6640	8328		65-69	3	2	2		65-69	1969	1101	868
	70-74	66271	25995	40276		70-74	7967	3749	4219		70-74	0	0	0		70-74	2513	1285	1228
	75-79	43267	15677	27590		75-79	2921	1357	1565		75-79	0	0	0		75-79	2710	1242	1468
	80+	32686	10362	22324		80+	914	382	532		80+	0	0	0		80+	4944	1811	3134
	Total	3297206	1615244	1681962		Total	181483	77178	104305		Total	2465	1321	1143		Total	21236	10562	10673
	2039					2039					2039					2039
	0-4	280575	141941	138634		0-4	401	204	197		0-4	93	47	46		0-4	1241	707	534
	5-9	287037	145128	141909		5-9	594	305	288		5-9	0	0	0		5-9	108	61	47
	10-14	294723	148728	145995		10-14	780	407	373		10-14	0	0	0		10-14	94	56	38
	15-19	294107	148085	146023		15-19	2454	1015	1440		15-19	560	203	358		15-19	168	106	62
	20-24	281170	141235	139935		20-24	5279	2247	3032		20-24	575	293	282		20-24	281	164	117
	25-29	265521	133115	132406		25-29	8200	3879	4321		25-29	521	320	201		25-29	386	191	195
	30-34	252968	126679	126290		30-34	13173	6490	6684		30-34	313	205	108		30-34	474	232	242
	35-39	247617	123614	124003		35-39	12391	6013	6378		35-39	201	143	58		35-39	549	275	274
	40-44	241780	120431	121349		40-44	14240	6460	7780		40-44	160	76	84		40-44	672	356	316
	45-49	223948	110722	113226		45-49	19155	7847	11307		45-49	36	10	26		45-49	936	518	418
	50-54	181294	87768	93526		50-54	23888	9259	14628		50-54	99	97	2		50-54	1135	653	481
	55-59	138041	64935	73106		55-59	25679	9780	15899		55-59	11	10	1		55-59	1360	812	548
	60-64	110296	50354	59942		60-64	24228	9542	14686		60-64	4	2	2		60-64	1669	995	674
	65-69	86883	37038	49845		65-69	16210	7009	9201		65-69	3	2	2		65-69	2028	1142	886
	70-74	67166	26407	40760		70-74	8782	4053	4728		70-74	0	0	0		70-74	2541	1304	1237
	75-79	44973	16318	28655		75-79	3398	1569	1829		75-79	0	0	0		75-79	2798	1288	1510
	80+	34381	10859	23522		80+	1088	455	633		80+	0	0	0		80+	5175	1892	3283
	Total	3332481	1633356	1699126		Total	179939	76534	103405		Total	2577	1409	1168		Total	21615	10754	10861
	2040					2040					2040					2040
	0-4	279651	141477	138173		0-4	378	192	186		0-4	87	44	43		0-4	1226	703	523
	5-9	285320	144282	141037		5-9	562	289	273		5-9	0	0	0		5-9	107	61	46
	10-14	293398	148121	145277		10-14	734	383	350		10-14	0	0	0		10-14	92	55	37
	15-19	295118	148637	146481		15-19	2441	1013	1428		15-19	569	211	359		15-19	166	104	62
	20-24	284093	142752	141341		20-24	5273	2258	3015		20-24	591	307	284		20-24	279	163	117
	25-29	268113	134455	133658		25-29	7760	3709	4052		25-29	539	336	203		25-29	377	187	190
	30-34	254504	127491	127012		30-34	12563	6245	6318		30-34	323	214	109		30-34	459	224	234
	35-39	247621	123702	123919		35-39	12641	6245	6396		35-39	205	148	57		35-39	533	267	266
	40-44	243150	121141	122009		40-44	13428	6200	7228		40-44	164	79	85		40-44	652	346	306
	45-49	228080	112990	115090		45-49	17749	7402	10347		45-49	37	11	27		45-49	920	511	409
	50-54	190577	92660	97917		50-54	23078	9028	14050		50-54	109	107	2		50-54	1160	673	487
	55-59	143504	67669	75835		55-59	24791	9429	15362		55-59	12	11	1		55-59	1380	828	552
	60-64	113483	52010	61473		60-64	24752	9522	15230		60-64	4	2	2		60-64	1698	1015	683
	65-69	90355	38879	51475		65-69	17534	7386	10148		65-69	4	2	2		65-69	2105	1193	912
	70-74	67510	26612	40898		70-74	9521	4301	5221		70-74	0	0	0		70-74	2548	1313	1235
	75-79	46628	16947	29681		75-79	3935	1801	2134		75-79	0	0	0		75-79	2883	1333	1550
	80+	36149	11382	24767		80+	1290	539	751		80+	0	0	0		80+	5415	1978	3437
	Total	3367251	1651207	1716044		Total	178430	75942	102488		Total	2646	1472	1174		Total	22001	10954	11048
	2041					2041					2041					2041
	0-4	278930	141113	137817		0-4	356	181	175		0-4	82	42	41		0-4	1212	699	514
	5-9	283680	143469	140211		5-9	531	273	258		5-9	0	0	0		5-9	106	61	45
	10-14	291829	147386	144443		10-14	692	362	330		10-14	0	0	0		10-14	90	54	36
	15-19	295614	148934	146680		15-19	2416	1008	1408		15-19	571	216	355		15-19	164	103	61
	20-24	286854	144187	142667		20-24	5287	2283	3004		20-24	601	317	284		20-24	278	161	116
	25-29	270751	135822	134929		25-29	7505	3626	3878		25-29	550	347	203		25-29	370	183	187
	30-34	256429	128492	127937		30-34	11774	5916	5858		30-34	331	222	109		30-34	443	216	227
	35-39	247843	123900	123943		35-39	12996	6515	6481		35-39	208	151	57		35-39	518	260	258
	40-44	244124	121658	122465		40-44	12778	6012	6767		40-44	166	82	84		40-44	632	336	297
	45-49	231395	114805	116589		45-49	16463	6995	9468		45-49	38	12	27		45-49	903	504	399
	50-54	199267	97262	102005		50-54	22043	8737	13306		50-54	118	116	2		50-54	1181	690	491
	55-59	149863	70902	78961		55-59	24025	9140	14884		55-59	13	12	1		55-59	1407	848	558
	60-64	116992	53760	63231		60-64	24908	9401	15507		60-64	5	3	2		60-64	1726	1034	692
	65-69	92529	40169	52360		65-69	18602	7617	10984		65-69	4	2	2		65-69	2144	1223	921
	70-74	68611	27213	41398		70-74	10421	4598	5823		70-74	0	0	0		70-74	2562	1328	1234
	75-79	48849	17808	31040		75-79	4604	2085	2520		75-79	0	0	0		75-79	2995	1392	1603
	80+	37981	11926	26055		80+	1526	637	889		80+	0	0	0		80+	5663	2068	3596
	Total	3401541	1668808	1732732		Total	176927	75387	101540		Total	2688	1522	1166		Total	22395	11159	11235
	2042					2042					2042					2042
	0-4	278408	140850	137557		0-4	335	170	165		0-4	78	39	38		0-4	1195	690	505
	5-9	282161	142708	139452		5-9	501	258	243		5-9	0	0	0		5-9	104	60	44
	10-14	290123	146575	143549		10-14	654	342	312		10-14	0	0	0		10-14	88	53	35
	15-19	295592	148975	146617		15-19	2376	998	1377		15-19	571	222	350		15-19	161	101	60
	20-24	289334	145480	143854		20-24	5299	2311	2988		20-24	609	328	282		20-24	276	160	116
	25-29	273695	137345	136351		25-29	7405	3618	3787		25-29	561	360	202		25-29	365	180	184
	30-34	258434	129530	128904		30-34	10888	5543	5345		30-34	338	230	109		30-34	428	209	219
	35-39	248400	124264	124136		35-39	13327	6767	6560		35-39	211	155	56		35-39	506	254	251
	40-44	244684	121976	122708		40-44	12331	5916	6415		40-44	167	84	84		40-44	614	327	288
	45-49	234021	116235	117786		45-49	15323	6638	8685		45-49	39	12	27		45-49	885	496	390
	50-54	206927	101340	105587		50-54	20829	8387	12443		50-54	127	125	2		50-54	1194	703	492
	55-59	157229	74698	82532		55-59	23409	8925	14484		55-59	14	13	1		55-59	1442	875	568
	60-64	120900	55662	65238		60-64	24673	9186	15486		60-64	5	3	2		60-64	1754	1053	700
	65-69	94875	41530	53345		65-69	19623	7809	11815		65-69	4	2	2		65-69	2185	1253	932
	70-74	70169	28047	42122		70-74	11365	4893	6472		70-74	0	0	0		70-74	2595	1355	1240
	75-79	50558	18473	32085		75-79	5278	2355	2923		75-79	0	0	0		75-79	3082	1439	1643
	80+	39869	12490	27380		80+	1800	749	1051		80+	0	0	0		80+	5917	2160	3758
	Total	3435379	1686175	1749204		Total	175417	74866	100552		Total	2725	1571	1154		Total	22792	11366	11426
	2043					2043					2043					2043
	0-4	278064	140684	137381		0-4	316	161	155		0-4	74	37	36		0-4	1173	676	497
	5-9	280811	142027	138784		5-9	472	243	229		5-9	0	0	0		5-9	102	59	43
	10-14	288366	145728	142638		10-14	619	324	296		10-14	0	0	0		10-14	85	51	34
	15-19	295078	148774	146304		15-19	2329	987	1342		15-19	571	227	344		15-19	158	99	59
	20-24	291393	146561	144832		20-24	5303	2339	2964		20-24	618	338	280		20-24	274	159	115
	25-29	276596	138849	137747		25-29	7474	3695	3779		25-29	573	372	201		25-29	361	178	183
	30-34	260858	130776	130082		30-34	9990	5164	4827		30-34	347	238	109		30-34	416	202	213
	35-39	249320	124800	124521		35-39	13478	6923	6554		35-39	215	159	55		35-39	494	249	245
	40-44	244845	122107	122738		40-44	12125	5935	6190		40-44	168	86	83		40-44	599	319	280
	45-49	236154	117378	118776		45-49	14324	6328	7996		45-49	39	13	27		45-49	868	488	381
	50-54	213356	104790	108566		50-54	19513	8000	11513		50-54	135	133	2		50-54	1200	710	490
	55-59	165527	79006	86521		55-59	22885	8762	14123		55-59	16	15	1		55-59	1485	906	579
	60-64	125212	57744	67468		60-64	24101	8901	15200		60-64	5	3	2		60-64	1782	1074	709
	65-69	97458	42968	54490		65-69	20558	7952	12606		65-69	4	2	2		65-69	2228	1284	944
	70-74	72180	29109	43071		70-74	12358	5185	7173		70-74	0	0	0		70-74	2649	1394	1255
	75-79	51765	18950	32814		75-79	5935	2602	3334		75-79	0	0	0		75-79	3143	1472	1670
	80+	41802	13070	28733		80+	2116	877	1239		80+	0	0	0		80+	6176	2253	3923
	Total	3468786	1703320	1765467		Total	173897	74377	99519		Total	2765	1623	1141		Total	23192	11573	11619
	2044					2044					2044					2044
	0-4	277863	140594	137269		0-4	299	152	147		0-4	70	35	34		0-4	1150	660	489
	5-9	279665	141444	138222		5-9	445	229	216		5-9	0	0	0		5-9	99	57	42
	10-14	286615	144875	141740		10-14	586	306	280		10-14	0	0	0		10-14	83	50	33
	15-19	294120	148353	145767		15-19	2273	972	1301		15-19	564	229	335		15-19	155	97	58
	20-24	292944	147386	145558		20-24	5301	2366	2934		20-24	619	344	275		20-24	272	158	114
	25-29	279523	140368	139154		25-29	7563	3781	3782		25-29	579	381	199		25-29	359	177	182
	30-34	263506	132138	131367		30-34	9356	4917	4439		30-34	352	244	108		30-34	406	198	208
	35-39	250595	125498	125097		35-39	13248	6884	6364		35-39	217	162	54		35-39	483	243	239
	40-44	244793	122149	122644		40-44	12195	6085	6110		40-44	167	86	81		40-44	585	312	273
	45-49	237949	118320	119629		45-49	13457	6061	7396		45-49	39	13	26		45-49	852	480	372
	50-54	218551	107605	110946		50-54	18172	7602	10570		50-54	141	139	2		50-54	1199	714	485
	55-59	174502	83682	90820		55-59	22323	8611	13712		55-59	17	16	1		55-59	1533	941	592
	60-64	129948	60047	69901		60-64	23340	8587	14753		60-64	5	3	2		60-64	1813	1096	717
	65-69	100240	44454	55787		65-69	21318	8028	13290		65-69	4	2	2		65-69	2271	1314	957
	70-74	74689	30412	44277		70-74	13417	5482	7935		70-74	0	0	0		70-74	2726	1446	1280
	75-79	52502	19260	33242		75-79	6557	2815	3742		75-79	0	0	0		75-79	3177	1493	1683
	80+	43764	13661	30103		80+	2480	1022	1459		80+	0	0	0		80+	6437	2348	4088
	Total	3501769	1720244	1781525		Total	172329	73900	98429		Total	2775	1655	1120		Total	23599	11784	11815
	2045					2045					2045					2045
	0-4	277765	140560	137205		0-4	283	144	139		0-4	67	34	33		0-4	1127	645	482
	5-9	278739	140971	137768		5-9	419	215	204		5-9	0	0	0		5-9	97	56	41
	10-14	284907	144035	140872		10-14	555	290	265		10-14	0	0	0		10-14	81	48	33
	15-19	292808	147754	145054		15-19	2209	954	1255		15-19	551	228	324		15-19	151	95	57
	20-24	293967	147946	146021		20-24	5290	2391	2899		20-24	612	345	267		20-24	269	156	113
	25-29	282456	141892	140564		25-29	7597	3840	3757		25-29	579	384	195		25-29	357	176	181
	30-34	266140	133499	132641		30-34	8987	4801	4186		30-34	352	247	106		30-34	399	194	204
	35-39	252196	126344	125853		35-39	12713	6687	6025		35-39	217	164	53		35-39	471	238	234
	40-44	244865	122269	122595		40-44	12483	6338	6145		40-44	164	86	78		40-44	574	308	267
	45-49	239406	119074	120332		45-49	12717	5836	6881		45-49	39	13	26		45-49	836	472	364
	50-54	222732	109885	112847		50-54	16887	7219	9667		50-54	145	143	2		50-54	1193	714	479
	55-59	183592	88430	95162		55-59	21602	8429	13172		55-59	18	17	1		55-59	1581	976	605
	60-64	135261	62669	72592		60-64	22557	8290	14267		60-64	6	3	2		60-64	1851	1124	727
	65-69	103243	45984	57259		65-69	21815	8022	13793		65-69	4	2	2		65-69	2314	1343	971
	70-74	77698	31951	45747		70-74	14543	5782	8760		70-74	0	0	0		70-74	2829	1512	1317
	75-79	52807	19421	33386		75-79	7126	2989	4137		75-79	0	0	0		75-79	3185	1502	1683
	80+	45738	14259	31479		80+	2896	1182	1714		80+	0	0	0		80+	6698	2444	4254
	Total	3534320	1736943	1797377		Total	170679	73412	97267		Total	2754	1665	1089		Total	24013	12001	12012
	2046					2046					2046					2046
	0-4	277726	140557	137168		0-4	270	137	133		0-4	64	32	31		0-4	1105	629	476
	5-9	278029	140610	137419		5-9	395	203	192		5-9	0	0	0		5-9	94	54	40
	10-14	283277	143228	140049		10-14	524	274	250		10-14	0	0	0		10-14	79	47	32
	15-19	291254	147028	144226		15-19	2138	932	1206		15-19	536	225	311		15-19	148	92	55
	20-24	294477	148251	146226		20-24	5247	2401	2846		20-24	601	343	258		20-24	266	154	112
	25-29	285226	143332	141894		25-29	7633	3900	3733		25-29	574	385	190		25-29	355	175	180
	30-34	268810	134881	133929		30-34	8780	4761	4019		30-34	350	247	103		30-34	394	192	202
	35-39	254185	127377	126808		35-39	11994	6403	5591		35-39	216	164	52		35-39	461	232	229
	40-44	245142	122492	122649		40-44	12862	6622	6240		40-44	161	86	75		40-44	566	304	262
	45-49	240460	119631	120829		45-49	12126	5676	6451		45-49	38	13	25		45-49	822	465	357
	50-54	226106	111722	114385		50-54	15706	6865	8841		50-54	146	144	2		50-54	1184	711	473
	55-59	192118	92904	99214		55-59	20665	8190	12475		55-59	18	17	1		55-59	1623	1008	615
	60-64	141426	65760	75667		60-64	21881	8046	13835		60-64	6	3	2		60-64	1898	1158	740
	65-69	106565	47609	58956		65-69	21985	7931	14055		65-69	4	2	2		65-69	2359	1373	986
	70-74	79641	33065	46575		70-74	15468	5973	9495		70-74	0	0	0		70-74	2881	1551	1330
	75-79	53818	19931	33887		75-79	7836	3208	4628		75-79	0	0	0		75-79	3207	1523	1684
	80+	48165	15026	33139		80+	3414	1379	2035		80+	0	0	0		80+	6995	2557	4438
	Total	3566424	1753405	1813019		Total	168924	72900	96024		Total	2715	1662	1053		Total	24435	12225	12210
	2047					2047					2047					2047
	0-4	277704	140563	137140		0-4	257	131	127		0-4	61	31	30		0-4	1084	615	469
	5-9	277524	140359	137165		5-9	372	191	181		5-9	0	0	0		5-9	92	52	40
	10-14	281767	142474	139294		10-14	495	259	236		10-14	0	0	0		10-14	77	46	31
	15-19	289562	146226	143336		15-19	2063	907	1156		15-19	519	221	298		15-19	144	90	54
	20-24	294472	148303	146170		20-24	5170	2395	2775		20-24	588	339	249		20-24	262	152	110
	25-29	287716	144631	143084		25-29	7645	3947	3698		25-29	568	384	185		25-29	352	174	179
	30-34	271774	136413	135361		30-34	8707	4780	3926		30-34	348	247	101		30-34	391	190	200
	35-39	256248	128444	127804		35-39	11169	6068	5101		35-39	215	164	51		35-39	451	227	224
	40-44	245744	122876	122868		40-44	13205	6880	6325		40-44	158	85	73		40-44	559	301	258
	45-49	241095	119986	121109		45-49	11722	5599	6122		45-49	37	13	24		45-49	808	458	350
	50-54	228799	113178	115621		50-54	14654	6550	8104		50-54	147	145	2		50-54	1173	707	466
	55-59	199657	96882	102776		55-59	19559	7894	11665		55-59	19	18	1		55-59	1655	1033	621
	60-64	148547	69378	79170		60-64	21339	7866	13472		60-64	6	4	2		60-64	1957	1200	757
	65-69	110280	49380	60900		65-69	21807	7760	14047		65-69	4	3	2		65-69	2406	1404	1002
	70-74	81742	34244	47498		70-74	16359	6133	10226		70-74	0	0	0		70-74	2937	1593	1344
	75-79	55175	20609	34566		75-79	8583	3424	5159		75-79	0	0	0		75-79	3253	1557	1695
	80+	50233	15663	34571		80+	3946	1571	2375		80+	0	0	0		80+	7290	2667	4623
	Total	3598038	1769609	1828430		Total	167052	72356	94696		Total	2670	1652	1017		Total	24892	12467	12425
	2048					2048					2048					2048
	0-4	277650	140552	137098		0-4	247	125	121		0-4	59	30	29		0-4	1065	602	463
	5-9	277201	140207	136994		5-9	351	181	171		5-9	0	0	0		5-9	90	51	39
	10-14	280427	141798	138629		10-14	467	244	223		10-14	0	0	0		10-14	75	44	30
	15-19	287819	145388	142431		15-19	1986	881	1105		15-19	502	217	285		15-19	141	88	53
	20-24	293978	148113	145865		20-24	5066	2373	2692		20-24	573	334	240		20-24	257	150	108
	25-29	289786	145718	144067		25-29	7628	3978	3650		25-29	560	381	179		25-29	350	172	178
	30-34	274686	137924	136763		30-34	8776	4868	3909		30-34	344	246	98		30-34	390	190	200
	35-39	258722	129716	129006		35-39	10319	5719	4600		35-39	213	164	50		35-39	443	223	220
	40-44	246705	123431	123274		40-44	13364	7041	6324		40-44	154	84	70		40-44	553	298	255
	45-49	241323	120151	121172		45-49	11540	5628	5912		45-49	36	13	23		45-49	796	452	344
	50-54	231001	114353	116648		50-54	13727	6272	7455		50-54	147	145	2		50-54	1161	702	460
	55-59	206013	100262	105751		55-59	18350	7559	10791		55-59	19	18	1		55-59	1676	1052	624
	60-64	156555	73478	83077		60-64	20875	7731	13144		60-64	6	4	2		60-64	2027	1250	777
	65-69	114387	51322	63065		65-69	21328	7530	13798		65-69	4	3	2		65-69	2458	1439	1019
	70-74	84061	35494	48566		70-74	17180	6256	10924		70-74	0	0	0		70-74	2997	1635	1362
	75-79	56865	21447	35418		75-79	9369	3638	5730		75-79	0	0	0		75-79	3324	1606	1719
	80+	51976	16189	35787		80+	4486	1755	2731		80+	0	0	0		80+	7531	2755	4776
	Total	3629154	1785543	1843612		Total	165060	71778	93281		Total	2620	1638	982		Total	25334	12708	12626
	2049					2049					2049					2049
	0-4	277515	140499	137016		0-4	237	121	117		0-4	57	29	28		0-4	1046	589	457
	5-9	277020	140132	136888		5-9	333	171	162		5-9	0	0	0		5-9	88	50	38
	10-14	279290	141221	138069		10-14	440	230	210		10-14	0	0	0		10-14	73	43	30
	15-19	286081	144544	141537		15-19	1910	854	1057		15-19	486	212	274		15-19	137	86	52
	20-24	293042	147705	145337		20-24	4940	2341	2599		20-24	559	328	231		20-24	252	147	105
	25-29	291350	146551	144799		25-29	7588	3996	3592		25-29	551	377	174		25-29	347	171	177
	30-34	277621	139447	138174		30-34	8852	4955	3897		30-34	341	245	96		30-34	389	189	200
	35-39	261405	131097	130308		35-39	9712	5489	4223		35-39	212	163	49		35-39	437	219	218
	40-44	248021	124149	123871		40-44	13149	7009	6140		40-44	152	83	68		40-44	546	294	252
	45-49	241328	120220	121108		45-49	11618	5779	5839		45-49	35	13	23		45-49	786	447	339
	50-54	232865	115327	117537		50-54	12919	6029	6890		50-54	146	144	2		50-54	1149	696	453
	55-59	211178	103036	108142		55-59	17113	7209	9904		55-59	19	18	1		55-59	1687	1064	623
	60-64	165208	77922	87286		60-64	20372	7605	12767		60-64	6	4	2		60-64	2103	1304	799
	65-69	118896	53467	65429		65-69	20681	7276	13405		65-69	5	3	2		65-69	2514	1477	1037
	70-74	86570	36791	49779		70-74	17855	6325	11530		70-74	0	0	0		70-74	3060	1679	1382
	75-79	58920	22455	36465		75-79	10205	3854	6351		75-79	0	0	0		75-79	3424	1669	1755
	80+	53435	16624	36811		80+	5027	1926	3100		80+	0	0	0		80+	7725	2825	4900
	Total	3659744	1801187	1858557		Total	162950	71168	91782		Total	2570	1620	949		Total	25765	12949	12815
	2050					2050					2050					2050
	0-4	277627	140567	137060		0-4	229	116	113		0-4	55	28	27		0-4	1048	591	458
	5-9	276938	140110	136828		5-9	316	163	154		5-9	0	0	0		5-9	88	50	38
	10-14	278371	140753	137618		10-14	414	216	198		10-14	0	0	0		10-14	73	43	30
	15-19	284385	143712	140673		15-19	1837	826	1010		15-19	471	208	263		15-19	136	85	51
	20-24	291751	147118	144633		20-24	4800	2299	2502		20-24	543	321	222		20-24	250	146	104
	25-29	292386	147117	145268		25-29	7530	4003	3527		25-29	541	372	169		25-29	347	171	176
	30-34	280557	140973	139585		30-34	8867	5010	3857		30-34	337	244	93		30-34	391	191	201
	35-39	264060	132468	131593		35-39	9353	5380	3973		35-39	210	163	47		35-39	438	220	218
	40-44	249658	125014	124644		40-44	12633	6824	5809		40-44	150	83	67		40-44	545	294	251
	45-49	241435	120354	121081		45-49	11900	6025	5875		45-49	34	13	22		45-49	786	449	338
	50-54	234375	116107	118268		50-54	12226	5823	6403		50-54	145	143	2		50-54	1150	698	452
	55-59	215341	105285	110056		55-59	15922	6867	9054		55-59	19	18	1		55-59	1710	1082	627
	60-64	173951	82421	91530		60-64	19717	7450	12267		60-64	7	4	3		60-64	2204	1374	830
	65-69	123916	55889	68027		65-69	20008	7034	12975		65-69	5	3	2		65-69	2606	1536	1070
	70-74	89262	38119	51142		70-74	18303	6328	11975		70-74	0	0	0		70-74	3155	1736	1419
	75-79	61302	23610	37692		75-79	11086	4068	7018		75-79	0	0	0		75-79	3586	1761	1825
	80+	54606	16975	37631		80+	5559	2083	3477		80+	0	0	0		80+	7919	2893	5027
	Total	3689921	1816591	1873330		Total	160701	70514	90186		Total	2518	1600	918		Total	26431	13318	13113
